# Supplementary material for: The Association between Daily Dietary Intake of Riboflavin and Lung Function Impairment Related with Dibutyl Phthalate Exposure and the Possible Mechanism
Source: Nutrients. 2022 May 29;14(11):2282. doi: 10.3390/nu14112282 (PMC9182752; doi:10.3390/nu14112282)
Supplement: Supplementary file 1 [file nutrients-14-02282-s001.zip]

Archive with 1 entries (1 files):
- nutrients-1687486-supplementary.pdf
